# Supplementary material for: Mapping Eight Decades of Vaccination Social Science: Bibliometric Analysis of Global Research Trends
Source: Vaccines (Basel). 2025 Nov 4;13(11):1138. doi: 10.3390/vaccines13111138 (PMC12656872; doi:10.3390/vaccines13111138)
Supplement: Supplementary file 1 [file vaccines-13-01138-s001.zip]

Archive with 1 entries (1 files):
- vaccines-3884828-supplementary.pdf
